# Supplementary material for: The heterologous expression of a soybean (Glycine max) xyloglucan endotransglycosylase/hydrolase (XTH) in cotton (Gossypium hirsutum) suppresses parasitism by the root knot nematode Meloidogyne incognita
Source: PLoS One. 2020 Jul 6;15(7):e0235344. doi: 10.1371/journal.pone.0235344 (PMC7337317; doi:10.1371/journal.pone.0235344)
Supplement: S1 Table — (XLSX) [file pone.0235344.s001.xlsx]

## Sheet: Sheet1
Gene	Accession	Reference	Primer type	Sequence (5'-->3')
XTH43	Glyma17g07250	McNeece et al. 2019	qRT-PCR-F	GGGAGATGGTCGTGCTAAAATA
			qRT-PCR-R	TATTCGTTTTTGGATTGGAAGC
			qRT-PCR probe	CGAAAATCTTCTCACTCTCTCCCTTGACA
			PCR-F	ATGGCTTCTACCTTCTCTCGAAG
			PCR-R	CTAGGAGTGTTTGCATTCGAGTGG
Gh-ribosomal S21	Gorai.009G233700.1	Pant et al. 2015	qRT-PCR-F	ATGAACGCTATATCGAGGCGA
			qRT-PCR-R	AACGCTTGCTCCAAGTTGC
			qRT-PCR probe	CAGCGAGACAGGGGATCAATTTATTGA
eGFP		Pant et al. 2015	qRT-PCR-F	GAACCGCATCGAGCTGAA
			qRT-PCR-R	TGCTTGTCGGCCATGATATAG
			qRT-PCR probe	ATCGACTTCAAGGAGGACGGCAAC
